# Supplementary material for: A unique bacterial tactic to circumvent the cell death crosstalk induced by blockade of caspase‐8
Source: EMBO J. 2020 Jul 13;39(17):e104469. doi: 10.15252/embj.2020104469 (PMC7459423; doi:10.15252/embj.2020104469)
Supplement: Supplementary file 3 — Source Data for Expanded View [file EMBJ-39-e104469-s007.zip]

Archive with 12 entries (12 files):
- __MACOSX/._Source data for Appendix Fig. S1.pdf
- __MACOSX/._Source data for Fig. EV1.pdf
- __MACOSX/._Source data for Fig. EV2.pdf
- __MACOSX/._Source data for Fig. EV3.pdf
- __MACOSX/._Source data for Fig. EV4.pdf
- __MACOSX/._Source data for Fig. EV5.pdf
- Source data for Appendix Fig. S1.pdf
- Source data for Fig. EV1.pdf
- Source data for Fig. EV2.pdf
- Source data for Fig. EV3.pdf
- Source data for Fig. EV4.pdf
- Source data for Fig. EV5.pdf
